# Supplementary material for: Mechanisms of Chemically Promoted Material Removal Examined for Molybdenum and Copper CMP in Weakly Alkaline Citrate-Based Slurries
Source: Materials (Basel). 2024 Oct 7;17(19):4905. doi: 10.3390/ma17194905 (PMC11477894; doi:10.3390/ma17194905)
Supplement: Supplementary file 1 [file materials-17-04905-s001.zip]

Archive with 1 entries (1 files):
- materials-3182040-supplementary.pdf
